# Supplementary material for: The Memory Abilities of the Elderly Horse
Source: Animals (Basel). 2024 Oct 25;14(21):3073. doi: 10.3390/ani14213073 (PMC11545349; doi:10.3390/ani14213073)
Supplement: Supplementary file 1 [file animals-14-03073-s001.zip]

Archive with 1 entries (1 files):
- animals-3209500-supplementary.pdf
